# Supplementary material for: Ninjurin 2, a Cell Adhesion Molecule and a Target of p53, Modulates Wild-Type p53 in Growth Suppression and Mutant p53 in Growth Promotion
Source: Cancers (Basel). 2024 Jan 4;16(1):229. doi: 10.3390/cancers16010229 (PMC10778559; doi:10.3390/cancers16010229)
Supplement: Supplementary file 1 [file cancers-16-00229-s001.zip]

Archive with 1 entries (1 files):
- cancers-2778595-supplementary.pdf
